# Supplementary material for: Inflammation-Driven Regulation of PD-L1 and PD-L2, and Their Cross-Interactions with Protective Soluble TNFα Receptors in Human Triple-Negative Breast Cancer
Source: Cancers (Basel). 2022 Jul 19;14(14):3513. doi: 10.3390/cancers14143513 (PMC9323351; doi:10.3390/cancers14143513)
Supplement: Supplementary file 1 [file cancers-14-03513-s001.zip]

Archive with 2 entries (2 files):
- Ben-Baruch-Supplementary Figures-Final-15.7.22.pdf
- File S1. Western blot images.pdf
